# Supplementary material for: The Effect of Differing Levels of Intrasexual and Intersexual Selection on Survival and Reproduction Under a Heatwave
Source: Ecol Evol. 2026 Feb 1;16(2):e72778. doi: 10.1002/ece3.72778 (PMC12862239; doi:10.1002/ece3.72778)
Supplement: Supplementary file 1 — Data S1: ece372778‐sup‐0001‐Supinfo1.csv. [file ECE3-16-e72778-s003.csv]

mono_or_poly	hw	comp_or_no_comp	female_family	mating_ID	female_ID	breeding_start_date	mice_weight.g.	no_of_eggs	dispersal_date	no_of_larvae	larvae_weight_all	comments	mean_larval_weight	hatching_sucess
POLY	NO	NO_COMP	R	2.1	R4	04/12/2022	24.95	22	14/12/2022	1	0.124		0.124	0.0454545454545455
MONO	YES	NA	Q	1.37	Q1	04/12/2022	24.1	20	15/12/2022	1	0.157	lab notes written as 1.957 biologically impossible	0.157	0.05
POLY	NO	NO_COMP	X	2.11	X5	04/12/2022	24.09	11	17/12/2022	1	0.184		0.184	0.0909090909090909
MONO	YES	NA	X	1.43	X14	06/12/2022	23.06	8	17/12/2022	2	0.336		0.168	0.25
POLY	NO	COMP	F	3.3	F14	06/12/2022	23.27	22	17/12/2022	2	0.352		0.176	0.0909090909090909
POLY	YES	COMP	F	3.23	F12	06/12/2022	25.75	12	15/12/2022	2	0.366		0.183	0.166666666666667
POLY	YES	COMP	AA	3.24	AA4	06/12/2022	23.93	25	16/12/2022	3	0.578		0.192666666666667	0.12
POLY	NO	NO_COMP	I	2.44	I8	11/12/2022	23.46	9	20/12/2022	3	0.617		0.205666666666667	0.333333333333333
POLY	NO	NO_COMP	I	2.14	I9	04/12/2022	25.01	25	15/12/2022	6	0.766		0.127666666666667	0.24
MONO	NO	NA	W	1.44	W3	06/12/2022	23.95	22	16/12/2022	4	0.862		0.2155	0.181818181818182
POLY	NO	NO_COMP	E	2.48	E5	11/12/2022	24.13	12	19/12/2022	5	1.044		0.2088	0.416666666666667
MONO	YES	NA	E	1.39	E3	04/12/2022	23.73	28	18/12/2022	5	1.05		0.21	0.178571428571429
POLY	YES	NO_COMP	AP	2.59	AP13	18/12/2022	23	11	27/12/2022	6	1.428		0.238	0.545454545454545
POLY	NO	NO_COMP	F	2.3	F7	06/12/2022	24.27	8	15/12/2022	9	1.511		0.167888888888889	1
POLY	NO	COMP	E	3.5	E8	13/12/2022	23.01	11	22/12/2022	9	1.907		0.211888888888889	0.818181818181818
POLY	NO	NO_COMP	P	2.49	P6	11/12/2022	23.01	15	20/12/2022	10	1.912		0.1912	0.666666666666667
POLY	YES	COMP	L	3.36	L18	10/12/2022	24.44	18	20/12/2022	10	1.919		0.1919	0.555555555555556
POLY	NO	NO_COMP	C	2.46	C6	11/12/2022	24.36	11	20/12/2022	9	1.981		0.220111111111111	0.818181818181818
POLY	NO	NO_COMP	AG	2.62	AG17	18/12/2022	25.41	7	27/12/2022	10	2.036		0.2036	1
MONO	NO	NA	J	1.15	J1	04/12/2022	23.14	17	14/12/2022	10	2.049		0.2049	0.588235294117647
POLY	NO	COMP	AY	3.52	AY2	18/12/2022	24.54	35	27/12/2022	11	2.1		0.190909090909091	0.314285714285714
POLY	NO	COMP	AA	3.32	AA2	06/12/2022	23.87	19	17/12/2022	11	2.157		0.196090909090909	0.578947368421053
MONO	NO	NA	L	1.17	L10	04/12/2022	23.78	9	13/12/2022	12	2.189		0.182416666666667	1
POLY	YES	NO_COMP	C7	2.37	C7	11/12/2022	24.47	15	20/12/2022	10	2.201		0.2201	0.666666666666667
MONO	NO	NA	AC	1.45	AC8	06/12/2022	23.19	18	15/12/2022	12	2.26		0.188333333333333	0.666666666666667
POLY	YES	COMP	AP	3.58	AP19	18/12/2022	24.21	13	27/12/2022	12	2.298		0.1915	0.923076923076923
POLY	YES	COMP	D	3.35	D13	10/12/2022	24.64	20	21/12/2022	20	2.351		0.11755	1
POLY	NO	COMP	X	3.11	X1	04/12/2022	23.41	26	16/12/2022	13	2.352		0.180923076923077	0.5
MONO	NO	NA	U	1.51	U1	10/12/2022	24.14	22	23/12/2022	12	2.376		0.198	0.545454545454545
POLY	NO	NO_COMP	AF	2.59	AF1	18/12/2022	22.69	20	29/12/2022	13	2.452		0.188615384615385	0.65
POLY	YES	COMP	X	3.16	X3	04/12/2022	23.12	19	14/12/2022	12	2.469		0.20575	0.631578947368421
MONO	YES	NA	E	1.29	E6	04/12/2022	24.59	17	16/12/2022	11	2.474		0.224909090909091	0.647058823529412
POLY	NO	NO_COMP	AO	2.65	AO1	18/12/2022	22.79	28	29/12/2022	10	2.48		0.248	0.357142857142857
POLY	NO	COMP	D	3.45	D10	13/12/2022	24.86	28	23/12/2022	10	2.55		0.255	0.357142857142857
MONO	NO	NA	AM	1.64	AM1	18/12/2022	25.19	19	27/12/2022	14	2.602		0.185857142857143	0.736842105263158
MONO	NO	NA	F	1.24	F8	04/12/2022	23.89	28	14/12/2022	14	2.623		0.187357142857143	0.5
MONO	NO	NA	Q	1.22	Q3	04/12/2022	24.79	12	13/12/2022	11	2.699		0.245363636363636	0.916666666666667
POLY	YES	COMP	AF	3.54	AF4	18/12/2022	22.61	17	27/12/2022	14	2.809		0.200642857142857	0.823529411764706
MONO	NO	NA	M	1.19	M9	04/12/2022	23.64	28	16/12/2022	15	3.014		0.200933333333333	0.535714285714286
POLY	NO	NO_COMP	F	2.45	F11	11/12/2022	23	15	20/12/2022	12	3.137		0.261416666666667	0.8
POLY	NO	COMP	AD	3.27	AD8	06/12/2022	23.87	24	16/12/2022	16	3.308		0.20675	0.666666666666667
MONO	YES	NA	D	1.27	D13	04/12/2022	23.73	20	16/12/2022	18	3.311		0.183944444444444	0.9
MONO	NO	NA	E	1.13	E7	04/12/2022	24.74	33	15/12/2022	21	3.385		0.161190476190476	0.636363636363636
MONO	YES	NA	T	1.61	T7	18/12/2022	24.68	18	27/12/2022	18	3.533		0.196277777777778	1
POLY	NO	NO_COMP	D	2.41	D12	11/12/2022	23	24	20/12/2022	21	3.596		0.171238095238095	0.875
POLY	YES	NO_COMP	L2	2.34	L2	11/12/2022	24.88	14	19/12/2022	18	3.61		0.200555555555556	1
POLY	YES	NO_COMP	P	2.4	P9	11/12/2022	24.56	29	24/12/2022	23	3.622		0.157478260869565	0.793103448275862
POLY	NO	COMP	P	3.51	P8	13/12/2022	23	22	22/12/2022	20	3.627		0.18135	0.909090909090909
POLY	YES	NO_COMP	D4	2.33	D4	11/12/2022	24.66	18	20/12/2022	17	3.689		0.217	0.944444444444444
MONO	YES	NA	U	1.38	U3	04/12/2022	25	16	15/12/2022	11	3.706		0.336909090909091	0.6875
MONO	YES	NA	O	1.36	O18	04/12/2022	24.05	25	17/12/2022	24	3.724		0.155166666666667	0.96
POLY	YES	COMP	H	3.42	H10	13/12/2022	23.1	24	22/12/2022	22	4.094		0.186090909090909	0.916666666666667
POLY	NO	NO_COMP	X1	2.57	X19	18/12/2022	25.18	20	29/12/2022	18	4.107		0.228166666666667	0.9
POLY	NO	NO_COMP	H	2.13	H6	04/12/2022	23.82	27	13/12/2022	22	4.6		0.209090909090909	0.814814814814815
POLY	NO	NO_COMP	V	2.32A	V5	06/12/2022	24.58	25	18/12/2022	24	4.602		0.19175	0.96
POLY	YES	COMP	V	3.55	V5	18/12/2022	22.73	31	29/12/2022	21	4.649		0.221380952380952	0.67741935483871
POLY	NO	NO_COMP	AJ	2.66	AJ1	18/12/2022	22.82	28	26/12/2022	19	4.747		0.249842105263158	0.678571428571429
MONO	NO	NA	E	1.23	E4	04/12/2022	23.51	20	13/12/2022	23	4.926		0.214173913043478	1
POLY	NO	NO_COMP	AP	2.61	AP2	18/12/2022	23.3	28	26/12/2022	20	5.001		0.25005	0.714285714285714
MONO	NO	NA	F	1.14	F9	04/12/2022	24.58	34	13/12/2022	28	5.084		0.181571428571429	0.823529411764706
POLY	NO	COMP	H	3.13	H4	04/12/2022	23	24	14/12/2022	29	5.186		0.178827586206897	1
POLY	NO	NO_COMP	AT	2.63	AT2	18/12/2022	22.69	28	29/12/2022	28	5.285		0.18875	1
POLY	NO	NO_COMP	H	2.47	H7	11/12/2022	24.3	29	20/12/2022	30	5.581		0.186033333333333	1
POLY	NO	COMP	I	3.14	I12	04/12/2022	23.51	30	13/12/2022	26	5.65		0.217307692307692	0.866666666666667
POLY	NO	COMP	R	3.1	R2	04/12/2022	24.59	27	13/12/2022	27	5.74		0.212592592592593	1
POLY	NO	COMP	AG	3.28	AG6	06/12/2022	23.54	37	16/12/2022	34	5.751		0.169147058823529	0.918918918918919
POLY	YES	NO_COMP	F	2.24	F13	06/12/2022	23.22	31	14/12/2022	31	5.82		0.187741935483871	1
POLY	YES	NO_COMP	F4	2.36	F4	11/12/2022	24.63	31	20/12/2022	30	6.179		0.205966666666667	0.967741935483871
POLY	YES	NO_COMP	H9	2.38	H9	11/12/2022	24.23	36	19/12/2022	32	6.788		0.212125	0.888888888888889
POLY	YES	COMP	P	3.44	P10	13/12/2022	23.85	41	21/12/2022	33	7.227		0.219	0.804878048780488
POLY	YES	COMP	R	3.15	R3	04/12/2022	23.72	26	16/12/2022	20	7.568	11.568 but typo biologically	0.3784	0.769230769230769
MONO	YES	NA	N	1.35	N3	04/12/2022	24.58	11	NA	0	NA		NA	0
MONO	YES	NA	C	1.25	C5	04/12/2022	23.74	22	NA	0	NA		NA	0
MONO	YES	NA	W	1.4	W2	06/12/2022	23.21	14	NA	0	NA		NA	0
MONO	YES	NA	AJ	1.48	AJ2	13/12/2022	25.22	6	NA	0	NA		NA	0
MONO	YES	NA	U	1.56	U2	13/12/2022	23.37	20	NA	0	NA		NA	0
MONO	YES	NA	O	1.58	O16	13/12/2022	25.3	3	NA	0	NA		NA	0
MONO	YES	NA	V	1.54	V6	13/12/2022	23.37	20	NA	0	NA		NA	0
MONO	NO	NA	D	1.12	D8	04/12/2022	24.49	26	NA	0	NA		NA	0
MONO	NO	NA	P	1.11	P14	04/12/2022	23.27	27	NA	0	NA		NA	0
MONO	NO	NA	Y	1.46	Y5	06/12/2022	24.67	17	NA	0	NA		NA	0
MONO	NO	NA	AJ	1.59	AJ3	10/12/2022	22.89	33	NA	0	NA		NA	0
MONO	NO	NA	Z	1.5	Z8	10/12/2022	24.23	24	NA	0	NA		NA	0
MONO	NO	NA	O	1.49	O3	10/12/2022	23.19	31	NA	0	NA		NA	0
MONO	NO	NA	AQ	1.65	AQ1	18/12/2022	23.28	21	NA	0	NA		NA	0
POLY	YES	COMP	I	3.19	I10	04/12/2022	23.57	10	NA	0	NA		NA	0
POLY	YES	COMP	AD	3.21	AD3	06/12/2022	23.34	32	NA	0	NA		NA	0
POLY	YES	COMP	T	3.41	T5	13/12/2022	23.39	15	NA	0	NA		NA	0
POLY	YES	COMP	F	3.4	F3	13/12/2022	25.28	5	NA	0	NA		NA	0
POLY	YES	COMP	AAH	3.53	AAH10	18/12/2022	23.82	17	NA	0	NA		NA	0
POLY	NO	COMP	L	3.12	L15	04/12/2022	23.75	20	NA	0	NA		NA	0
POLY	NO	COMP	AAH	3.2	AAH15	06/12/2022	23.64	6	NA	0	NA		NA	0
POLY	NO	COMP	T4	3.31	T4	06/12/2022	24.61	8	NA	0	NA		NA	0
POLY	NO	COMP	H	3.49	H8	13/12/2022	24.52	5	NA	0	NA		NA	0
POLY	NO	COMP	F	3.48	F5	13/12/2022	23.51	18	NA	0	NA		NA	0
POLY	NO	NO_COMP	X	2.64	X11	18/12/2022	23.78	11	NA	0	NA		NA	0
POLY	YES	NO_COMP	AA	2.25	AA3	06/12/2022	20.15	15	NA	0	NA		NA	0
POLY	YES	NO_COMP	AD	2.21	AD7	06/12/2022	23.49	35	NA	0	NA		NA	0
POLY	YES	NO_COMP	Z1	2.32	Z1	11/12/2022	24.26	18	NA	0	NA		NA	0
POLY	YES	NO_COMP	AS	2.52	AS11	18/12/2022	22.38	12	NA	0	NA		NA	0
POLY	YES	NO_COMP	AZ	2.53	AZ1	18/12/2022	22.5	10	NA	0	NA		NA	0
POLY	YES	NO_COMP	AG	2.55	AG3	18/12/2022	25.45	36	NA	0	NA		NA	0
MONO	YES	NA	AC	1.41	AC9	06/12/2022	23.39	0	NA	NA	NA		NA	NA
MONO	YES	NA	N	1.34	N1	04/12/2022	23.81	NA	NA	NA	NA	FEMALE DIED	NA	NA
MONO	YES	NA	Y	1.42	Y6	06/12/2022	23.74	NA	NA	NA	NA	FEMALE DIED	NA	NA
MONO	YES	NA	O	1.36	O18	06/12/2022	24.58	0	NA	NA	NA		NA	NA
MONO	NO	NA	N	1.18	N2	04/12/2022	24.04	NA	NA	NA	NA	FEMALE DIED	NA	NA
MONO	NO	NA	AE	1.47	AE1	10/12/2022	22.51	0	NA	NA	NA		NA	NA
MONO	NO	NA	S	1.52	S1	10/12/2022	24.59	0	NA	NA	NA		NA	NA
POLY	YES	COMP	L	3.17	L14	04/12/2022	23.38	0	NA	NA	NA		NA	NA
POLY	YES	COMP	E	3.43	E10	13/12/2022	24.54	NA	NA	NA	NA	FEMALE DIED	NA	NA
POLY	NO	COMP	V	3.32	V4	06/12/2022	23.62	NA	NA	NA	NA	FEMALE DIED	NA	NA
POLY	NO	COMP	AD	3.27	AD6	06/12/2022	24.27	0	NA	NA	NA		NA	NA
POLY	NO	COMP	AB	3.29	AB1	06/12/2022	24.27	NA	NA	NA	NA	FEMALE DIED	NA	NA
POLY	NO	COMP	I	3.47	I1	13/12/2022	24.56	0	NA	NA	NA		NA	NA
POLY	NO	COMP	L	3.46	L1	13/12/2022	25.32	0	NA	NA	NA		NA	NA
POLY	NO	NO_COMP	L	2.12	L5	04/12/2022	23.56	0	NA	NA	NA		NA	NA
POLY	NO	NO_COMP	AB	2.23	AB4	06/12/2022	23	0	NA	NA	NA		NA	NA
POLY	NO	NO_COMP	AA	2.32C	AA1	06/12/2022	24.62	0	NA	NA	NA		NA	NA
POLY	NO	NO_COMP	AA	2.326	AA1	06/12/2022	24.62	NA	NA	NA	NA	FEMALE DIED	NA	NA
POLY	NO	NO_COMP	AT	2.56	AT1	18/12/2022	23.09	0	NA	NA	NA		NA	NA
POLY	NO	NO_COMP	AO	2.58	AO8	18/12/2022	23.07	0	NA	NA	NA		NA	NA
POLY	YES	NO_COMP	AAH	2.2	AAH11	04/12/2022	24.68	NA	NA	NA	NA	FEMALE DIED	NA	NA
POLY	YES	NO_COMP	AF	2.5	AF5	18/12/2022	24.93	0	NA	NA	NA		NA	NA
