# Supplementary material for: The Effect of Differing Levels of Intrasexual and Intersexual Selection on Survival and Reproduction Under a Heatwave
Source: Ecol Evol. 2026 Feb 1;16(2):e72778. doi: 10.1002/ece3.72778 (PMC12862239; doi:10.1002/ece3.72778)
Supplement: Supplementary file 2 — Data S2: ece372778‐sup‐0002‐Supinfo2.csv. [file ECE3-16-e72778-s002.csv]

mono_poly	comp_or_nocomp	mating_ID	female_parenet_mother	female_parent_father	female_family	female_ID	female_pro_width	female_weight_before_mating	female_weight_after_breeding	male1_parent_mother	male1_parent_father	male_1_family	male_1_ID	male_1_pro_width	male2_parent_mother	male2_parent_father	male_2_family	male_2_ID	male_2_pro_width	hw	mating_start_date	female_survival	male_1_survival	male_2_survival	mating_end_date	GOT.OUT	commets	only_one_mals_survied	both_male_survied
MONO	NA	1.1	S	T	b	b5	0	0.282	NA	H	I	C	C3	0			NA	NA	NA	N	01/12/2022	N	Y	NA	04/12/2022	NO		N	N
MONO	NA	1.11	E	L	P	P14	0	0.31	0	H	I	C	C9	0			NA	NA	NA	N	01/12/2022	Y	Y	NA	04/12/2022	NO		N	N
MONO	NA	1.12	R	Q	D	D8	0	0.285	0	E	F	H	H18	0			NA	NA	NA	N	01/12/2022	Y	N	NA	04/12/2022	NO		N	N
MONO	NA	1.13	R	S	E	E7	0	0.268	0.337	J	L	I	I17	0			NA	NA	NA	N	01/12/2022	Y	Y	NA	04/12/2022	NO		N	N
MONO	NA	1.14	M	N	F	F9	0	0.318	0.31	P	R	G	G2	0			NA	NA	NA	N	01/12/2022	Y	Y	NA	04/12/2022	NO		N	N
MONO	NA	1.15	A	B	J	J1	0	0.243	0.275	E	F	H	H19	0			NA	NA	NA	N	01/12/2022	Y	Y	NA	04/12/2022	NO		N	N
MONO	NA	1.16	M	P	K	K4	0	0.309	0	A	B	J	J16	0			NA	NA	NA	N	01/12/2022	Y	Y	NA	04/12/2022	NO		N	N
MONO	NA	1.17	H	F	L	L10	0	0.213	0.246	M	P	K	K9	0			NA	NA	NA	N	01/12/2022	Y	Y	NA	04/12/2022	NO		N	N
MONO	NA	1.18	Z	Y	N	N2	0	0.171	0	H	F	L	L12	0			NA	NA	NA	N	01/12/2022	Y	Y	NA	04/12/2022	NO		N	N
MONO	NA	1.19	G	H	M	M9	0	0.256	0.329	Z	Y	N	N5	0			NA	NA	NA	N	01/12/2022	Y	Y	NA	04/12/2022	NO		N	N
MONO	NA	1.2	A	C	O	O17	0	0.216	0	E	L	P	P14	0			NA	NA	NA	N	01/12/2022	N	Y	NA	04/12/2022	NO	EATEN	N	N
MONO	NA	1.21	W	A	Q	Q2	0	0.235	0	E	L	P	P15	0			NA	NA	NA	N	01/12/2022	Y	Y	NA	04/12/2022	NO		N	N
MONO	NA	1.22	W	A	Q	Q3	0	0.283	0.336	B	D	U	U4	0			NA	NA	NA	N	01/12/2022	Y	Y	NA	04/12/2022	NO		N	N
MONO	NA	1.23	R	S	E	E4	0	0.261	0.29	A	C	O	O12	0			NA	NA	NA	N	01/12/2022	Y	Y	NA	04/12/2022	NO		N	N
MONO	NA	1.24	M	N	F	F8	0	0.229	0.331	G	AL	Y	Y11	0			NA	NA	NA	N	01/12/2022	Y	Y	NA	04/12/2022	NO		N	N
MONO	NA	1.25	H	I	C	C5	0	0.264	0	S	T	B	B1	0			NA	NA	NA	Y	01/12/2022	Y	N	NA	04/12/2022	NO	EATEN	N	N
MONO	NA	1.26	S	T	B	B9	0	0.193	0	P	D	A	A4	0			NA	NA	NA	Y	01/12/2022	N	Y	NA	04/12/2022	NO	EATEN	N	N
MONO	NA	1.27	R	Q	D	D13	0	0.259	0.313	H	I	C	C4	0			NA	NA	NA	Y	01/12/2022	Y	Y	NA	04/12/2022	NO		N	N
MONO	NA	1.28	R	Q	D	D9	0	0.296	0	E	F	H	H17	0			NA	NA	NA	Y	01/12/2022	N	Y	NA	04/12/2022	NO	EATEN	N	N
MONO	NA	1.29	R	S	E	E6	0	0.304	0.35	J	L	I	I16	0			NA	NA	NA	Y	01/12/2022	Y	N	NA	04/12/2022	NO	EATEN	N	N
MONO	NA	1.3	P	R	G	G1	0	0.286	0	M	N	F	F2	0			NA	NA	NA	Y	01/12/2022	N	Y	NA	04/12/2022	NO	EATEN	N	N
MONO	NA	1.31	A	B	J	J3	0	0.166	0	E	F	H	H20	0			NA	NA	NA	Y	01/12/2022	N	Y	NA	04/12/2022	NO	EATEN	N	N
MONO	NA	1.32	M	P	K	K2	0	0.314	0	A	B	J	J10	0			NA	NA	NA	Y	01/12/2022	Y	N	NA	04/12/2022	NO	EATEN	N	N
MONO	NA	1.33	H	F	L	L6	0	0.259	0	M	P	K	K8	0			NA	NA	NA	Y	01/12/2022	Y	Y	NA	04/12/2022	NO		N	N
MONO	NA	1.34	Z	Y	N	N1	0	0.183	0	H	F	L	L11	0			NA	NA	NA	Y	01/12/2022	Y	N	NA	04/12/2022	NO	EATEN	N	N
MONO	NA	1.35	Z	Y	N	N3	0	0.22	0	G	H	M	M4	0			NA	NA	NA	Y	01/12/2022	Y	N	NA	04/12/2022	NO	EATEN	N	N
MONO	NA	1.36	A	C	O	O18	0	0.283	0.291	E	L	P	P13	0			NA	NA	NA	Y	01/12/2022	Y	Y	NA	04/12/2022	NO		N	N
MONO	NA	1.37	W	A	Q	Q1	0	0.29	0.298	E	L	P	P16	0			NA	NA	NA	Y	01/12/2022	Y	Y	NA	04/12/2022	NO		N	N
MONO	NA	1.38	B	D	U	U3	0	0.246	0.249	W	A	Q	Q8	0			NA	NA	NA	Y	01/12/2022	Y	Y	NA	04/12/2022	NO		N	N
MONO	NA	1.39	R	S	E	E3	0	0.305	0.326	A	C	O	O19	0			NA	NA	NA	Y	01/12/2022	Y	N	NA	04/12/2022	NO		N	N
MONO	NA	1.4	J	AD	W	W2	0	0.247	0	D	E	V	V11	0			NA	NA	NA	Y	01/12/2022	Y	N	NA	04/12/2022	NO		N	N
MONO	NA	1.41	AE	AC	AC	AC9	0	0.231	0	AK	A	AG	AG18	0			NA	NA	NA	Y	01/12/2022	Y	Y	NA	04/12/2022	NO		N	N
MONO	NA	1.42	G	AL	Y	Y6	0	0.203	0	AB	AA	AA	AA6	0			NA	NA	NA	Y	03/12/2022	N	N	NA	06/12/2022	NO		N	N
MONO	NA	1.43	A	AJ	X	X14	0	0.166	0.237	T	U	Z	Z11	0			NA	NA	NA	Y	03/12/2022	Y	N	NA	06/12/2022	NO		N	N
MONO	NA	1.44	J	AD	W	W3	0	0.232	0.303	D	E	V	V10	0			NA	NA	NA	N	03/12/2022	Y	Y	NA	06/12/2022	NO		N	N
MONO	NA	1.45	AE	AC	AC	AC8	0	0.224	0.236	AK	A	AG	AG1	0			NA	NA	NA	N	03/12/2022	Y	N	NA	06/12/2022	NO		N	N
MONO	NA	1.46	G	AL	Y	Y5	0	0.197	0	AB	AA	AA	AA5	0			NA	NA	NA	N	03/12/2022	Y	Y	NA	06/12/2022	NO		N	N
MONO	NA	1.47	AG	AF	AE	AE1	5.44	0.211	0	J	AD	W	W7	5.61			NA	NA	NA	N	10/12/2022	Y	Y	NA	13/12/2022	NO		N	N
MONO	NA	1.48	AS	AT	AJ	AJ2	5.64	0.241	0	H	F	L	L7	5.56			NA	NA	NA	N	10/12/2022	Y	Y	NA	13/12/2022	NO		N	N
MONO	NA	1.49	W	A	Q	Q3	5.28	0.299	0	E	F	H	H13	5.44			NA	NA	NA	N	10/12/2022	Y	Y	NA	13/12/2022	NO		N	N
MONO	NA	1.5	T	U	Z	Z8	5.8	0.339	0	G	AL	Y	Y12	5.61			NA	NA	NA	N	10/12/2022	Y	Y	NA	13/12/2022	NO		N	N
MONO	NA	1.51	B	D	U	U1	5.06	0.225	0.26	W	V	R	R5	5.57			NA	NA	NA	N	10/12/2022	Y	Y	NA	13/12/2022	NO		N	N
MONO	NA	1.52	U	V	S	S1	5.38	0.274	0	AB	AA	AA	AAF	5.42			NA	NA	NA	N	10/12/2022	Y	Y	NA	13/12/2022	NO		N	N
MONO	NA	1.53	AB	AC	AD	AD5	5.82	0.298	0	AA	Z	T	T12	5.47			NA	NA	NA	Y	10/12/2022	N	Y	NA	13/12/2022	NO	EATEN	N	N
MONO	NA	1.54	D	E	V	V6	4.88	0.187	0	AB	AA	AA	AA8	5.45			NA	NA	NA	Y	10/12/2022	Y	N	NA	13/12/2022	NO	EATEN	N	N
MONO	NA	1.56	B	D	U	U2	5.05	0.194	0	W	V	R	R6	5.58			NA	NA	NA	Y	10/12/2022	Y	Y	NA	13/12/2022	NO		N	N
MONO	NA	1.57	T	U	Z	Z7	5.78	0.351	0	G	AL	Y	Y12	5.72			NA	NA	NA	Y	10/12/2022	N	Y	NA	13/12/2022	NO	EATEN	N	N
MONO	NA	1.58	A	C	O	O16	4.52	0.155	0	E	F	H	H14	4.76			NA	NA	NA	Y	10/12/2022	Y	N	NA	13/12/2022	NO	EATEN	N	N
MONO	NA	1.59	AS	AT	AJ	AJ2	5.21	0.271	0	H	F	L	L8	5.24			NA	NA	NA	Y	10/12/2022	Y	N	NA	13/12/2022	NO		N	N
MONO	NA	1.6	AO	AQ	AL	AL2	5.06	0.261	0	AL	AN	AAH	AAH6	5.63			NA	NA	NA	Y	15/12/2022	N	Y	NA	18/12/2022	NO		N	N
MONO	NA	1.61	AA	Z	T	T7	5.15	0.273	0.299	AL	AN	AAH	AAH5	5.62			NA	NA	NA	Y	15/12/2022	Y	N	NA	18/12/2022	NO	EATEN	N	N
MONO	NA	1.62	L	V	AAG	AAG1	5.45	0.277	0	C	J	AP	AP3	4.11			NA	NA	NA	Y	15/12/2022	N	Y	NA	18/12/2022	NO	EATEN	N	N
MONO	NA	1.63	B	L	AQ	AQ2	5.44	0.292	0	AD	AQ	AAJ	AAJ8	5.7			NA	NA	NA	Y	15/12/2022	N	Y	NA	18/12/2022	NO	EATEN	N	N
MONO	NA	1.64	R	AC	AX	AX1	5.12	0.244	0.262	Z	S	AAI	AAI2	5.61			NA	NA	NA	N	15/12/2022	Y	Y	NA	18/12/2022	NO		N	N
MONO	NA	1.66	K	AS	AM	AM1	5.03	0.253	0.275	AE	AC	AC	AC1	4.77			NA	NA	NA	N	15/12/2022	Y	Y	NA	18/12/2022	NO		N	N
MONO	NA	1.65	B	L	AQ	AQ1	5.55	0.245	0	C	J	AP	AP1	5.44			NA	NA	NA	N	15/12/2022	Y	Y	NA	18/12/2022	NO		N	N
POLY	COMP	3.1	W	V	R	R2	0	0.261	0.333	AE	AC	AC	AC19	0	AF	AD	AF	AF10	0	N	01/12/2022	Y	Y	Y	04/12/2022	NO		N	Y
POLY	COMP	3.11	A	AJ	X	X1	0	0.163	0.165	M	P	K	K7	0	J	AD	W	W12	0	N	01/12/2022	Y	Y	Y	04/12/2022	NO		N	Y
POLY	COMP	3.12	H	F	L	L15	0	0.243	0.292	J	L	I	I13	0	G	AL	Y	Y27	0	N	01/12/2022	Y	Y	Y	04/12/2022	NO		N	Y
POLY	COMP	3.13	E	F	H	H14	0	0.25	0.314	E	L	P	P18	0	U	V	S	S5	0	N	01/12/2022	Y	Y	N	04/12/2022	NO		Y	N
POLY	COMP	3.14	J	L	I	I12	0	0.294	0.319	R	S	E	E13	0	AF	AJ	X	X20	0	N	01/12/2022	Y	Y	Y	04/12/2022	NO		N	Y
POLY	COMP	3.15	W	V	R	R3	0	0.281	0.313	AE	AC	AC	AC18	0	AF	AD	AF	AF11	0	Y	01/12/2022	Y	N	Y	04/12/2022	NO		Y	N
POLY	COMP	3.16	A	AJ	X	X3	0	0.181	0.201	M	P	K	K6	0	J	AD	W	W12	0	Y	01/12/2022	Y	Y	Y	04/12/2022	NO		N	Y
POLY	COMP	3.17	H	F	L	L14	0	0.271	0	AA	Z	T	T11	0	G	AL	Y	Y32	0	Y	01/12/2022	Y	Y	N	04/12/2022	NO	EATEN	Y	N
POLY	COMP	3.18	E	F	H	H3	0	0.214	0	E	L	P	P17	0	U	V	S	S4	0	Y	01/12/2022	N	Y	Y	04/12/2022	NO		N	Y
POLY	COMP	3.19	J	L	I	I10	0	0.281	0	R	S	E	E12	0	A	AJ	X	X21	0	Y	01/12/2022	Y	Y	N	04/12/2022	NO		Y	N
POLY	COMP	3.2	S	U	AAH	AAH12	0	0.244	0	G	J	AAE	AAE12	0	L	D	AAD	AAD9	0	Y	03/12/2022	Y	Y	N	06/12/2022	NO	EATEN	Y	N
POLY	COMP	3.21	AB	AC	AD	AD3	0	0.288	0	J	L	I	I13	0	A	C	O	O7	0	Y	03/12/2022	Y	N	Y	06/12/2022	NO	EATEN	Y	N
POLY	COMP	3.22	AK	A	AG20	AG20	0	0.255	0	Z	AG	AN	AN3	0	AS	AT	AJ	AJ8	0	Y	03/12/2022	Y	Y	N	06/12/2022	NO	EATEN	Y	N
POLY	COMP	3.23	M	N	F12	F12	0	0.227	0.342	A	AJ	X	X9	0	B	L	AQ	AQ9	0	Y	03/12/2022	Y	N	Y	06/12/2022	NO	EATEN	Y	N
POLY	COMP	3.24	AB	AA	AA4	AA4	0	0.304	0.368	AK	A	AG15	AG15	0	AD	AE	AB	AB4	0	Y	03/12/2022	Y	N	Y	06/12/2022	NO	EATEN	Y	N
POLY	COMP	3.25	D	E	V1	V1	0	0.224	0	AB	AC	AD13	AD13	0	J	AD	W	W11	0	Y	03/12/2022	N	Y	N	06/12/2022	NO	EATEN	Y	N
POLY	COMP	3.26	S	U	AAH15	AAH15	0	0.236	0	G	J	AAE	AAE1	0	L	D	AAD	AAD2	0	N	03/12/2022	Y	Y	N	06/12/2022	NO	EATEN	Y	N
POLY	COMP	3.27	AB	AC	AD8	AD8	0	0.292	0.327	J	L	I	I8	0	A	C	O	O2	0	N	03/12/2022	Y	Y	Y	06/12/2022	NO		N	Y
POLY	COMP	3.28	AK	A	AG6	AG6	0	0.31	0.316	P	D	AA	AA6	0	AE	AC	AC	AC12	0	N	03/12/2022	Y	Y	N	06/12/2022	NO	EATEN	Y	N
POLY	COMP	3.29	AB	AE	AB1	AB1	0	0.29	0	W	A	Q	Q5	0	AF	AD	AF	AF8	0	N	03/12/2022	N	N	N	06/12/2022	NO		N	N
POLY	COMP	3.3	M	N	F14	F14	0	0.3	0.363	A	AJ	X	X4	0	B	L	AQ	AQ4	0	N	03/12/2022	Y	Y	N	06/12/2022	NO	EATEN	Y	N
POLY	COMP	3.31	AA	Z	T4	T4	0	0.242	0	G	AL	Y	Y30	0	AS	AT	AJ	AJ6	0	N	03/12/2022	Y	Y	Y	06/12/2022	NO		N	Y
POLY	COMP	3.32	AB	AA	AA2	AA2	0	0.31	0.394	AK	A	AG	AG19	0	AD	AE	AB	AB6	0	N	03/12/2022	Y	Y	Y	06/12/2022	NO		N	Y
POLY	COMP	3.33	D	E	V4	V4	0	0.158	0	AB	AC	AD	AD9	0	J	AD	W	W9	0	N	03/12/2022	Y	Y	Y	06/12/2022	NO		N	Y
POLY	COMP	3.34	T	U	Z2	Z2	5.59	0.303	0	AK	A	AG	AG4	5.55	AL	AN	AH	AH20	5.54	Y	08/12/2022	N	N	Y	11/12/2022	NO	EATEN	Y	N
POLY	COMP	3.35	R	Q	D1	D1	5.37	0.27	0.268	A	AJ	X	X27	5.14	AK	A	AG	AG8	5.81	Y	08/12/2022	Y	Y	Y	11/12/2022	NO		N	Y
POLY	COMP	3.36	H	F	L18	L18	5.4	0.259	0.316	R	S	E	E18	5.4	W	A	Q	Q6	5.5	Y	08/12/2022	Y	Y	Y	11/12/2022	NO		N	Y
POLY	COMP	3.37	T	U	Z10	Z10	5.82	0.279	0	AA	AN	AO	AO10	5.59	S	U	AAH	AAH14	5.82	N	08/12/2022	N	Y	Y	11/12/2022	NO		N	Y
POLY	COMP	3.38	R	Q	D6	D6	5.79	0.282	0	J	AD	W	W15	5.61	AK	A	AG	AG12	5.56	N	08/12/2022	N	Y	Y	11/12/2022	NO	EATEN	N	Y
POLY	COMP	3.39	J	L	I13	I13	5.51	0.237	0	AA	AN	AO	AO9	5.27	AR	AP	AK	AK6	5.28	Y	10/12/2022	N	Y	N	13/12/2022	NO	EATEN	Y	N
POLY	COMP	3.4	M	N	F3	F3	5.54	0.247	0	E	F	H	H15	5.61	H	F	L	L4	5.52	Y	10/12/2022	Y	N	Y	13/12/2022	NO	EATEN	Y	N
POLY	COMP	3.41	AA	Z	T5	T5	4.54	0.179	0	R	Q	D	D11	5.85	G	H	M	M3	5.76	Y	10/12/2022	Y	Y	Y	13/12/2022	NO		N	Y
POLY	COMP	3.42	E	F	H10	H10	5.5	0.258	0.272	A	AJ	X	X25	5.14	A	B	J	J12	5.05	Y	10/12/2022	Y	Y	Y	13/12/2022	NO		N	Y
POLY	COMP	3.43	R	S	E10	E10	5.77	0.312	0	G	AL	Y	Y10	4.77	D	E	V	V9	4.78	Y	10/12/2022	Y	N	Y	13/12/2022	NO	EATEN	Y	N
POLY	COMP	3.44	E	L	P10	P10	5.29	0.277	0.339	G	AL	Y	Y13	5.54	U	V	S	S2	5.71	Y	10/12/2022	Y	Y	N	13/12/2022	NO		Y	N
POLY	COMP	3.45	R	Q	D10	D10	5.64	0.272	0.373	R	S	E	E16	5.53	E	L	P	P22	5.47	N	10/12/2022	Y	Y	Y	13/12/2022	NO		N	Y
POLY	COMP	3.46	H	F	L1	L1	5.06	0.272	0	AD	AE	AB	AB11	5.8	E	F	H	H16	5.2	N	10/12/2022	Y	Y	Y	13/12/2022	NO		N	Y
POLY	COMP	3.47	J	L	I1	I1	5.52	0.259	0	B	D	U	U6	5.5	H	F	L	L16	5.63	N	10/12/2022	Y	Y	Y	13/12/2022	NO		N	Y
POLY	COMP	3.48	M	N	F5	F5	5.67	0.299	0	R	Q	D	D7	6	G	H	M	M5	5.57	N	10/12/2022	Y	Y	N	13/12/2022	NO		Y	N
POLY	COMP	3.49	E	H	H8	H8	5.06	0.237	0	A	AJ	X	X10	5.31	A	B	J	J13	4.71	N	10/12/2022	Y	Y	Y	13/12/2022	NO		N	Y
POLY	COMP	3.5	R	S	E8	E8	5.51	0.304	0.324	G	AL	Y	Y19	5.36	D	E	V	V4	5.77	N	10/12/2022	Y	Y	Y	13/12/2022	NO		N	Y
POLY	COMP	3.51	E	L	P8	P8	5.28	0.303	0.339	G	AL	Y	Y16	4.85	S	T	B	B10	5.63	N	10/12/2022	Y	Y	Y	13/12/2022	NO		N	Y
POLY	COMP	3.52	G	AL	Y2	Y2	4.92	0.227	0.268	G	A	AZ	AZ17	4.83	S	U	AAH	AAH7	5.8	N	10/12/2022	Y	Y	N	13/12/2022	NO		Y	N
POLY	COMP	3.53	S	U	AAH10	AAH10	5.45	0.268	0	AE	F	AAC	AAC5	5.13	AB	AA	AA	AAI7	5.39	Y	15/12/2022	Y	Y	N	18/12/2022	NO	EATEN	Y	N
POLY	COMP	3.54	AF	AD	AF4	AF4	5.64	0.327	0.342	L	D	AAD	AAD15	5.7	Z	S	AAI	AAI8	5.57	Y	15/12/2022	Y	N	Y	18/12/2022	NO	EATEN	Y	N
POLY	COMP	3.55	D	E	V5	V5	5.21	0.278	0.314	Z	S	AAI	AAI3	5.64	L	V	AAG	AAG12	5.09	Y	15/12/2022	Y	N	Y	18/12/2022	NO	EATEN	Y	N
POLY	COMP	3.56	AE	Z	AS12	AS12	5.56	0.286	0	L	D	AAD	AAD12	5.42	G	J	AAE	AAE18	5.37	Y	15/12/2022	N	Y	Y	18/12/2022	NO		N	Y
POLY	COMP	3.57	G	A	AZ2	AZ2	5.43	0.258	0	S	N	AAF	AAF15	5.32	C	J	AP	AP22	5.14	Y	15/12/2022	N	Y	Y	18/12/2022	NO		N	Y
POLY	COMP	3.58	C	J	AP19	AP19	5.17	0.274	0.309	L	V	AAG	AAG19	5.5	Z	S	AAI	AAI10	5.54	Y	15/12/2022	Y	Y	N	18/12/2022	NO		Y	N
POLY	NO_COMP	2.1	W	V	R4	R4	0	0.246	0.266	AE	AC	AC	AC11	0	AF	AD	AF	AF7	0	N	01/12/2022	Y	Y	Y	03/12/2022	NO		N	Y
POLY	NO_COMP	2.11	A	AJ	X5	X5	0	0.165	0.173	M	P	K	K11	0	J	AD	W	W8	0	N	01/12/2022	Y	Y	Y	03/12/2022	NO		N	Y
POLY	NO_COMP	2.12	H	F	L5	L5	0	0.226	0	AA	Z	T	T9	0	G	AL	Y	Y29	0	N	01/12/2022	Y	Y	Y	03/12/2022	NO		N	Y
POLY	NO_COMP	2.13	E	F	H6	H6	0	0.225	0.248	E	L	P	P21	0	U	V	S	S6	0	N	01/12/2022	Y	Y	N	03/12/2022	NO		Y	N
POLY	NO_COMP	2.14	J	L	I9	I9	0	0.24	0.284	R	S	E	E15	0	A	AJ	X	X23	0	N	01/12/2022	Y	Y	Y	03/12/2022	NO		N	Y
POLY	NO_COMP	2.16	A	AJ	X	X14	0	0.236	0	M	P	K	K10	0	J	AD	W	W14	0	Y	01/12/2022	N	Y	Y	03/12/2022	NO		N	Y
POLY	NO_COMP	2.17	H	F	L	L20	0	0.206	0	AA	Z	T	T10	0	G	AL	Y	Y28	0	Y	01/12/2022	N	Y	Y	03/12/2022	NO		N	Y
POLY	NO_COMP	2.19	J	L	I	I11	0	0.255	0	R	S	E	E14	0	A	AJ	X	X22	0	Y	03/12/2022	N	Y	Y	03/12/2022	NO		N	Y
POLY	NO_COMP	2.2	S	U	AAH	AAH11	0	0.248	0	G	J	AAE	AAE8	0	L	D	AAD	AAD8	0	Y	03/12/2022	Y	N	N	06/12/2022	NO		N	N
POLY	NO_COMP	2.21	AB	AC	AD	AD7	0	0.263	0	J	L	I	I15	0	A	C	O	O8	0	Y	03/12/2022	Y	N	N	06/12/2022	NO		N	N
POLY	NO_COMP	2.23	AD	AE	AB	AB3	0	0.278	0	W	A	Q	Q9	0	AF	AD	AF	AF6	0	Y	03/12/2022	N	Y	Y	06/12/2022	NO		N	Y
POLY	NO_COMP	2.24	M	N	F	F13	0	0.305	0.337	A	AJ	X	X7	0	B	L	AQ	AQ9	0	Y	03/12/2022	Y	Y	N	06/12/2022	NO	EATEN	Y	N
POLY	NO_COMP	2.25	AB	AA	AA	AA3	0	0.269	0	AK	A	AG	AG9	0	AD	AE	AB	AB7	0	Y	03/12/2022	Y	N	N	06/12/2022	NO	ONE EATEN	N	N
POLY	NO_COMP	2.26	D	E	V	V3	0	0.212	0	AB	AC	AD	AD12	0	J	AD	W	W10	0	Y	03/12/2022	N	Y	Y	06/12/2022	NO		N	Y
POLY	NO_COMP	2.27	S	U	AAH	AAH17	0	0.244	0	G	L	AAE	AAE6	0	L	D	AAD	AAD7	0	N	03/12/2022	N	Y	Y	06/12/2022	NO		N	Y
POLY	NO_COMP	2.28	AD	AE	AB	AB4	0	0.293	0	J	L	I	I5	0	A	C	O	O15	0	N	03/12/2022	Y	Y	Y	06/12/2022	NO		N	Y
POLY	NO_COMP	2.29	AK	A	AG	AG7	0	0.264	0	Z	AG	AN	AN4	0	AS	AT	AJ	AJ4	0	N	03/12/2022	N	Y	Y	06/12/2022	NO		N	Y
POLY	NO_COMP	2.3	M	N	F	F7	0	0.312	0	A	AJ	X	X8	0	B	L	AQ	AQ3	0	N	03/12/2022	Y	Y	Y	06/12/2022	NO		N	Y
POLY	NO_COMP	2.32A	AB	AA	AA	AA1	0	0.272	0	AK	A	AG	AG14	0	AD	AE	AB	AB15	0	N	03/12/2022	Y	Y	Y	06/12/2022	NO		N	Y
POLY	NO_COMP	2.32B	D	E	V	V5	0	0.2	0.208	AB	AC	AD	AD14	0	J	AD	W	W6	0	N	08/12/2022	Y	Y	Y	06/12/2022	NO		N	Y
POLY	NO_COMP	2.32C	T	U	Z	Z1	5.96	0.278	0	AA	AN	A0	A05	5.81	S	U	AAH	AAH13	5.48	Y	08/12/2022	Y	N	N	11/12/2022	NO	BOTH EATEN	N	N
POLY	NO_COMP	2.33	R	Q	D	D4	5.86	0.297	0.371	A	AJ	X	X26	5.35	AK	A	AG	AG11	5.85	Y	08/12/2022	Y	N	N	11/12/2022	NO	BOTH EATEN	N	N
POLY	NO_COMP	2.34	H	F	L	L2	5.21	0.231	0.251	R	S	E	E17	5.74	W	A	Q	Q7	5.5	Y	08/12/2022	Y	N	N	11/12/2022	NO	BOTH EATEN	N	N
POLY	NO_COMP	2.36	M	N	F	F4	5.79	0.333	0.391	B	D	U	U7	5.68	H	F	L	L3	5.71	Y	08/12/2022	Y	N	N	11/12/2022	NO	BOTH EATEN	N	N
POLY	NO_COMP	2.37	H	I	C	C7	5.37	0.307	0.323	R	Q	D	D16	5.43	G	H	M	M6	5.77	Y	08/12/2022	Y	N	N	11/12/2022	NO	BOTH EATEN	N	N
POLY	NO_COMP	2.38	E	F	H	H9	5.41	0.266	0.275	A	AJ	X	X24	4.36	A	B	J	J11	5.12	Y	08/12/2022	Y	Y	N	11/12/2022	NO		Y	N
POLY	NO_COMP	2.39	R	S	E	E9	5.71	0.268	0	G	AL	Y	Y9	4.89	D	E	V	V8	5.39	N	08/12/2022	N	Y	Y	11/12/2022	NO		N	Y
POLY	NO_COMP	2.4	E	L	P	P9	5.38	0.254	0.294	G	AL	Y	Y15	4.07	U	V	S	S11	6.03	Y	08/12/2022	Y	N	Y	11/12/2022	NO		Y	N
POLY	NO_COMP	2.41	R	Q	D	D12	5.78	0.307	0.389	J	AD	W	W16	5.19	AK	A	AG	AG5	5.73	N	08/12/2022	Y	Y	Y	11/12/2022	NO		N	Y
POLY	NO_COMP	2.42	T	U	Z	Z9	5.33	0.248	0	A	C	AO	AO11	5.34	S	U	AAH	AAH16	5.58	N	08/12/2022	N	Y	Y	11/12/2022	NO	EATEN	N	Y
POLY	NO_COMP	2.44	J	L	I	I8	5.43	0.288	0.313	S	T	B	B4	5.59	AD	AE	AB	AB10	5.83	N	08/12/2022	Y	Y	Y	11/12/2022	NO		N	Y
POLY	NO_COMP	2.45	M	N	F	F11	5.95	0.361	0.387	B	D	U	U5	5.09	W	V	R	R7	5.92	N	08/12/2022	Y	Y	Y	11/12/2022	NO		N	Y
POLY	NO_COMP	2.46	H	I	C	C6	5.55	0.307	0.324	R	Q	D	D5	6.41	G	H	M	M7	5.84	N	08/12/2022	Y	N	Y	11/12/2022	NO	EATEN	Y	N
POLY	NO_COMP	2.47	E	F	H	H7	5.54	0.298	0.316	A	AJ	X	X28	4.76	A	B	J	J15	5.19	N	08/12/2022	Y	Y	Y	11/12/2022	NO		N	Y
POLY	NO_COMP	2.48	R	S	E	E5	5.2	0.245	0.254	G	AL	Y	Y18	5.4	D	E	V	V14	5.36	N	08/12/2022	Y	Y	Y	11/12/2022	NO		N	Y
POLY	NO_COMP	2.49	E	L	P	P6	5.25	0.288	0.288	G	AL	Y	Y17	5.38	U	V	S	S8	5.71	N	08/12/2022	Y	Y	Y	11/12/2022	NO		N	Y
POLY	NO_COMP	2.5	AF	AD	AF	AF5	5.46	0.315	0	L	D	AAD	AAD17	5.52	P	D	A	A28	5.26	Y	15/12/2022	Y	N	Y	18/12/2022	NO	EATEN	Y	N
POLY	NO_COMP	2.51	AD	AO	AV	AV3	5.59	0.278	0	Z	S	AAI	AAI4	4.99	L	V	AAG	AAG17	5.47	Y	15/12/2022	N	Y	Y	18/12/2022	NO	EATEN	N	Y
POLY	NO_COMP	2.52	AE	Z	AS	AS11	5.43	0.284	0	L	D	AAD	AAD2	5.46	G	J	AAE	AAE19	5.69	Y	15/12/2022	Y	N	N	18/12/2022	NO		N	N
POLY	NO_COMP	2.53	G	A	AZ	AZ1	5.15	0.294	0	S	N	AAF	AAF14	5.25	C	J	AP	AP21	5.24	Y	15/12/2022	Y	Y	N	18/12/2022	NO	EATEN	Y	N
POLY	NO_COMP	2.54	C	J	AP	AP13	5.19	0.258	0.285	L	V	AAG	AAG7	5.31	Z	S	AAI	AAI14	5.77	Y	15/12/2022	Y	Y	N	18/12/2022	NO	EATEN	Y	N
POLY	NO_COMP	2.55	AK	A	AG	AG3	5.27	0.237	0	AD	AQ	AAJ	AAJ1	5.76	L	D	AAD	AAD11	5.09	Y	15/12/2022	Y	N	Y	18/12/2022	NO	EATEN	Y	N
POLY	NO_COMP	2.56	AJ	AH	AT	AT1	5.24	0.286	0	L	B	AAB	AAB2	5.14	S	U	AAH	AAH14	5.58	N	15/12/2022	Y	Y	Y	18/12/2022	NO		N	Y
POLY	NO_COMP	2.57	A	AJ	X	X19	4.99	0.189	0.234	C	J	AP	AP10	4.48	Z	AG	AN	AN8	5.54	N	15/12/2022	Y	N	Y	18/12/2022	NO	EATEN	Y	N
POLY	NO_COMP	2.58	AA	AN	AO	AO8	5.39	0.269	0	AR	AP	AK	AK4	5.5	AE	Z	AS	AS3	5.09	N	15/12/2022	Y	N	N	18/12/2022	NO	EATEN	N	N
POLY	NO_COMP	2.59	AF	AD	AF	AF1	5.36	0.283	0.285	Z	AG	AN	AN1	5.34	AO	AQ	AL	AL6	5.07	N	15/12/2022	Y	N	Y	18/12/2022	NO	EATEN	Y	N
POLY	NO_COMP	2.61	C	J	AP	AP2	5.04	0.254	0.287	L	V	AAG	AAG10	5.38	Z	S	AAI	AAI16	5.47	N	15/12/2022	Y	Y	Y	18/12/2022	NO		N	Y
POLY	NO_COMP	2.62	AK	A	AG	AG17	5.79	0.284	0.361	AD	AQ	AAJ	AAJ2	5.16	L	D	AAD	AAD10	5.38	N	15/12/2022	Y	N	Y	18/12/2022	NO	EATEN	Y	N
POLY	NO_COMP	2.63	AJ	AH	AT	AT2	5.78	0.299	0.346	L	B	AAB	AAB1	5.41	S	U	AAH	AAH1	5.63	N	15/12/2022	Y	Y	Y	18/12/2022	NO		N	Y
POLY	NO_COMP	2.64	A	AJ	X	X11	4.47	0.156	0	C	J	AP	AP9	5.18	Z	AG	AN	AN7	5.56	N	15/12/2022	Y	Y	Y	18/12/2022	NO		N	Y
POLY	NO_COMP	2.65	AA	AN	AO	AO1	5.47	0.236	0.302	AR	AP	AK	AK2	6.03	AO	AQ	AL	AL4	5.52	N	15/12/2022	Y	Y	Y	18/12/2022	NO		N	Y
POLY	NO_COMP	2.66	AS	AT	AJ	AJ1	5.51	0.313	0.335	B	L	AQ	AQ6	5.82	AW	Z	AS	AS5	5.16	N	15/12/2022	Y	Y	N	18/12/2022	NO	EATEN	Y	N
